# Supplementary material for: Changes in the Aroma Profile and Phenolic Compound Contents of Different Strawberry Cultivars during Ripening
Source: Plants (Basel). 2024 May 20;13(10):1419. doi: 10.3390/plants13101419 (PMC11125040; doi:10.3390/plants13101419)
Supplement: Supplementary file 1 [file plants-13-01419-s001.zip]

Archive with 4 entries (4 files):
- Supplementary Material S1 Ripening stages.pdf
- Supplementary Material S2 MS phenolics.pdf
- Supplementary Material S3 Correlations.pdf
- Supplementary Material S4 Aroma.pdf
